# Supplementary material for: Implantation of a Dual-Chamber Automatic Cardioverter Defibrillator in a Patient with Persistent Left Superior Vena Cava: Case Report and Brief Literature Review
Source: Diagnostics (Basel). 2020 Dec 10;10(12):1071. doi: 10.3390/diagnostics10121071 (PMC7763180; doi:10.3390/diagnostics10121071)
Supplement: Supplementary file 1 [file diagnostics-10-01071-s001.zip]

Archive with 6 entries (6 files):
- Video 6 .mov
- Video 1.mp4
- Video 2.mp4
- Video 3.mov
- Video 4.mov
- Video 5.mov
